# Supplementary material for: Reporting of patient safety incidents in minimally invasive thoracic surgery: a national registered thoracic surgeons experience for improvement of patient safety
Source: Interact Cardiovasc Thorac Surg. 2022 May 11;35(3):ivac129. doi: 10.1093/icvts/ivac129 (PMC9419675; doi:10.1093/icvts/ivac129)
Supplement: ivac129_Supplementary_Data [file ivac129_supplementary_data.zip]

Archive with 3 entries (2 files):
- ivac129_Supplementary_Data/
- ivac129_Supplementary_Data/Figures S1-S2-S3-S4.pdf
- ivac129_Supplementary_Data/Supplementary Data.docx
